# Supplementary material for: Bioavailability of Supplemented Free Oleanolic Acid and Cyclodextrin–Oleanolic Acid in Growing Pigs, and Effects on Growth Performance, Nutrient Digestibility and Plasma Metabolites
Source: Animals (Basel). 2024 Sep 30;14(19):2826. doi: 10.3390/ani14192826 (PMC11475709; doi:10.3390/ani14192826)
Supplement: Supplementary file 1 [file animals-14-02826-s001.zip]

Archive with 1 entries (1 files):
- animals-3182832-supplementary.xlsx
