# Supplementary material for: Bioavailability of Supplemented Free Oleanolic Acid and Cyclodextrin–Oleanolic Acid in Growing Pigs, and Effects on Growth Performance, Nutrient Digestibility and Plasma Metabolites
Source: Animals (Basel). 2024 Sep 30;14(19):2826. doi: 10.3390/ani14192826 (PMC11475709; doi:10.3390/ani14192826)
Supplement: Supplementary file 1 [file animals-14-02826-s001.zip › animals-3182832-supplementary.xlsx]

## Sheet: Data
ANIMAL	Treatment_digestibility	BW initial	BW final	Gain, kg/d	Gain: Feed	ola fecal digestibility	ola ileal digestibility	ALBUMIN, g/L	ALP-AMP, U/L	ALT-GPT, U/L	CALCIUM ARSENAZO, mg/dL	CREATININE, mg/dL	GAMMA-GT, U/L	GLOBULINAS, g/L	GLUCOSE , mg/dL	Proteins_total, g/L	UREA-BUN-UV , mg/dL
1	Free-OLA	18.3	29.8	0.329	0.37734	0.832859	0.889787	24.4127	39.8003	17.6955	1.32945	1.05738	80.326	48.3225	211.725	72.7352	16.4865
2	Free-OLA	20.3	33	0.363	0.391939	0.857256	0.860421	23.7878	46.0709	38.063	0.550661	1.12887	78.0703	40.4264	185.323	64.2142	14.995
3	Free-OLA	22.1	33.7	0.331	0.338274	-	-	24.3599	36.3255	24.5741	0.411599	1.1435	64.5413	33.4092	163.53	57.7691	17.4049
4	Free-OLA	23.7	41.4	0.492	0.469931	0.845382	0.950533	36.3671	153.877	28.5999	0.840543	1.19994	60.8043	22.4235	153.363	58.7905	25.1455
5	Free-OLA	24.7	41.3	0.461	0.41929	0.831479	0.816641	32.1716	71.9558	33.3758	0.739832	1.4467	23.8135	31.8671	133.3	64.0387	18.063
6	Free-OLA	25.4	44.3	0.525	0.468782	0.812009	0.996161	31.7789	84.9936	40.6231	0.776816	1.44409	47.7343	37.7054	178.596	69.4843	32.6338
7	Free-OLA	26.9	48.7	0.589	0.487662	0.804913	0.978039	39.4739	135.951	51.0651	1.04311	1.49831	54.982	32.3825	294.197	71.8564	29.8623
8	Free-OLA	28.3	52	0.641	0.509282	0.752222	0.805227	36.0131	33.9509	32.2584	0.744779	1.41841	75.572	27.1538	220.67	63.1669	23.6132
17	Cyclodextrin-OLA	19.6	32.6	0.371	0.394896	0.849475	0.968709	33.5206	46.6687	35.7129	0.517465	1.16628	67.0028	24.9648	272.941	58.4853	22.0648
18	Cyclodextrin-OLA	20.4	32.9	0.357	0.380978	0.893185	0.803052	28.8749	30.3698	21.7322	0.490045	1.14198	92.608	40.4016	87.1228	69.2764	24.0187
19	Cyclodextrin-OLA	22.3	36.8	0.414	0.409728	0.786898	0.720547	24.458	20.2368	19.329	0.549146	1.29274	76.1339	46.5164	225.782	70.9744	24.8048
20	Cyclodextrin-OLA	23.9	38.9	0.417	0.387607	0.82637	0.899773	38.4296	54.752	42.6316	0.759528	1.4359	68.0704	32.4798	203.905	70.9094	24.1026
21	Cyclodextrin-OLA	24.5	43.5	0.528	0.482951	-	0.857007	36.5629	29.2906	31.3504	0.799904	1.41593	57.8855	25.3662	208.41	61.9291	36.8858
22	Cyclodextrin-OLA	25.4	42.4	0.472	0.42556	0.792018	0.806961	28.5702	37.0685	33.8436	0.661428	1.2604	102.73	34.4551	109.465	63.0254	20.4944
23	Cyclodextrin-OLA	26.1	45.5	0.524	0.43929	-	0.969414	31.326	39.3103	32.8585	0.621561	1.30032	73.0867	39.7872	187.935	71.1133	24.4419
24	Cyclodextrin-OLA	27	49.8	0.616	0.509288	0.741355	0.902532	36.5673	62.4524	41.708	0.700488	1.34585	30.4708	29.4146	265.95	65.9819	29.6875
25	Control (no ola)	19.7	31.3	0.331	0.37587	0.698874	0.954547	28.9337	52.4375	25.0246	0.559342	1.1876	50.1934	37.4986	179.341	66.4323	15.1397
26	Control (no ola)	21.3	36.3	0.429	0.423584		0.751688	36.4003	28.5719	47.8402	0.63173	1.27758	59.0172	34.7116	102.713	71.112	17.2325
27	Control (no ola)	22.8	35.3	0.357	0.34705	0.727846	-	20.7726	20.2149	13.0372	0.284034	0.927777	29.0567	30.5372	123.223	51.3098	17.0056
28	Control (no ola)	23.1	42.3	0.533	0.48703	0.77714	0.749116	26.7643	45.3291	23.4921	0.545883	1.02614	65.2379	30.4875	237.096	57.2518	20.114
29	Control (no ola)	24.1	-	-	-	-	-	27.2984	17.4281	23.0268	0.468534	1.66363	186.621	41.4272	195.732	68.7256	27.0483
30	Control (no ola)	25.5	39.9	0.4	0.367632	0.749181	-	25.3216	22.8964	18.2388	0.614476	1.08624	105.757	42.87	241.631	68.1915	24.52
31	Control (no ola)	25.6	45.9	0.549	0.465299	0.738341	0.849059	39.5937	325.726	37.2684	1.75179	1.48533	30.3947	38.969	289.571	78.5627	20.8446
32	Control (no ola)	27.6	48.5	0.565	0.458949	0.798501	0.977462	40.4464	96.2548	32.4311	0.666061	1.60576	61.9331	35.1449	215.685	75.5913	29.4371
